# Supplementary material for: Polyamine Metabolism Is Involved in the Direct Regeneration of Shoots from Arabidopsis Lateral Root Primordia
Source: Plants (Basel). 2021 Feb 5;10(2):305. doi: 10.3390/plants10020305 (PMC7915173; doi:10.3390/plants10020305)
Supplement: Supplementary file 1 [file plants-10-00305-s001.zip]

Archive with 3 entries (2 files):
- New folder/
- New folder/Suppl Fig1.pptx
- New folder/Suppl Table1.docx
